# Supplementary material for: Circulating Small Extracellular Vesicles May Contribute to Vaso-Occlusive Crises in Sickle Cell Disease
Source: J Clin Med. 2022 Feb 3;11(3):816. doi: 10.3390/jcm11030816 (PMC8836895; doi:10.3390/jcm11030816)
Supplement: Supplementary file 1 [file jcm-11-00816-s001.zip]

Archive with 1 entries (1 files):
- jcm-1515454-supplementary.pdf
